# Supplementary material for: Detection of Apple Hammerhead Viroid, Apple Luteovirus 1 and Citrus Concave Gum-Associated Virus in Apple Propagation Materials and Orchards in the Czech Republic and Hungary
Source: Viruses. 2022 Oct 25;14(11):2347. doi: 10.3390/v14112347 (PMC9695845; doi:10.3390/v14112347)
Supplement: Supplementary file 1 [file viruses-14-02347-s001.zip]

Archive with 2 entries (2 files):
- viruses-1983772-suppl-proofs.pdf
- viruses-1983772-suppl-proofs.xlsx
