# Supplementary material for: Detection of Apple Hammerhead Viroid, Apple Luteovirus 1 and Citrus Concave Gum-Associated Virus in Apple Propagation Materials and Orchards in the Czech Republic and Hungary
Source: Viruses. 2022 Oct 25;14(11):2347. doi: 10.3390/v14112347 (PMC9695845; doi:10.3390/v14112347)
Supplement: Supplementary file 1 [file viruses-14-02347-s001.zip › viruses-1983772-suppl-proofs.xlsx]

## Sheet: list of STables
Detection of apple hammerhead viroid, apple luteovirus 1 and citrus concave gum-associated virus in apple propagation materials and orchards in the Czech Republic and Hungary
Eva Várallyay*1, Jaroslava Přibylová2, Zsuzsanna Nagyne Galbacs1, Almash Jahan1, Tunde, Varga1, Josef Špak2, Ondřej Lenz 2, Jana Fránová2, Jiří Sedlák3 and Igor Koloniuk*2
Correspondence: koloniuk@umbr.cas.cz and varallyay.eva@uni-mate.hu
List of Supplementary Tables
Table S1	Detailed information about the virus diagnostic survey in the Czech Republic (A) and in Hungary (B)
Table S2	Initial statistics of the sequenced small RNA libraries.
Table S3	Sequences of the PCR primers used for virus detection with their appropriate references
Table S4	List of Accession numbers produced and used un the study
Table S5	Nucleotide identity AHVd isolates, %
Table S6	Detailed results of the bioinformatics analysis of small RNA HTS of different libraries conatining data only for CCGaV, ALV and AHVd
Table S7	Results of identified tandem repeats in the sequences of ALV-1 isolates by Tandem Repeats Finder v. 4.09
Table S8	Test of leaves from M9 rootstock trees collected before grafting (2020) and scion leaves from 2021 (one year after grafting)
Table S9	The Cq results of RT-qPCR testing of pooled apple-associated aphid samples

## Sheet: S1A
Table S1A
Detailed information about the virus diagnostic survey in the Czech Republic
Type sample	Location	Variety	Rootstock	Year	Field	Row	Tree number	Symptoms	Sample	CCGaV	ALV-1	AHVd
Production gardens	Hradec Kralove	Sampion	M9	2007	Strážnice	3	1	NA	1	Positive	Negative	Negative
	Hradec Kralove	Sampion	M9	2007	Strážnice	3	10	NA	2	Positive	Positive	Negative
	Hradec Kralove	Sampion	M9	2007	Strážnice	3	20	NA	3	Positive	Positive	Negative
	Hradec Kralove	Sampion	M9	2007	Strážnice	3	30	NA	4	Positive	Negative	Negative
	Hradec Kralove	Sampion	M9	2007	Strážnice	3	40	NA	5	Positive	Negative	Negative
	Hradec Kralove	Sampion	M9	2007	Strážnice	3	41	NA	6	Positive	Negative	Negative
	Hradec Kralove	Sampion	M9	2007	Strážnice	3	51	NA	7	Positive	Negative	Negative
	Hradec Kralove	Sampion	M9	2007	Strážnice	3	56	NA	8	Positive	Negative	Negative
	Hradec Kralove	Sampion	M9	2007	Strážnice	4	102	NA	9	Positive	Negative	Negative
	Hradec Kralove	Sampion	M9	2007	Strážnice	4	105	NA	10	Positive	Positive	Negative
	Hradec Kralove	Sampion	M9	2007	Strážnice	7	105	NA	11	Positive	Negative	Negative
	Hradec Kralove	Sampion	M9	2005	Strážnice	37	15	Decline	21	Positive	Negative	Negative
	Hradec Kralove	Sampion	M9	2005	Strážnice	37	21	Decline	22	Positive	Negative	Positive
	Hradec Kralove	Sampion	M9	2005	Strážnice	37	28	Decline	23	Positive	Negative	Negative
	Hradec Kralove	Sampion	M9	2005	Strážnice	37	30	Decline	24	Positive	Negative	Negative
	Hradec Kralove	Braeburn	M9	2018	Alej	3	1	NA	11	Positive	Negative	Negative
	Hradec Kralove	Braeburn	M9	2018	Alej	3	10	NA	12	Positive	Negative	Negative
	Hradec Kralove	Braeburn	M9	2018	Alej	3	20	NA	13	Positive	Negative	Negative
	Hradec Kralove	Braeburn	M9	2018	Alej	3	30	NA	14	Positive	Negative	Negative
	Hradec Kralove	Braeburn	M9	2018	Alej	3	40	NA	15	Positive	Negative	Negative
	Hradec Kralove	Braeburn	M9	2018	Alej	3	50	NA	16	Positive	Negative	Negative
	Hradec Kralove	Braeburn	M9	2018	Alej	3	60	NA	17	Positive	Negative	Negative
	Hradec Kralove	Braeburn	M9	2018	Alej	3	70	NA	18	Positive	Negative	Negative
	Hradec Kralove	Braeburn	M9	2018	Alej	3	80	NA	19	Positive	Negative	Negative
	Hradec Kralove	Braeburn	M9	2018	Alej	3	90	NA	20	Positive	Negative	Positive
	Hradec Kralove	Gala	M9	2010	Ovčácká louka	222	1	NA	25	Positive	Negative	Negative
	Hradec Kralove	Gala	M9	2010	Ovčácká louka	222	10	NA	26	Positive	Negative	Negative
	Hradec Kralove	Gala	M9	2010	Ovčácká louka	222	20	NA	27	Positive	Positive	Negative
	Hradec Kralove	Gala	M9	2010	Ovčácká louka	222	30	NA	28	Positive	Negative	Negative
	Hradec Kralove	Gala	M9	2010	Ovčácká louka	222	40	NA	29	Positive	Negative	Negative
	Hradec Kralove	Gala	M9	2010	Ovčácká louka	222	50	NA	30	Positive	Positive	Negative
	Hradec Kralove	Gala	M9	2010	Ovčácká louka	222	60	NA	31	Positive	Negative	Negative
	Hradec Kralove	Gala	M9	2010	Ovčácká louka	222	70	NA	32	Positive	Negative	Negative
	Hradec Kralove	Gala	M9	2010	Ovčácká louka	222	80	NA	33	Positive	Negative	Negative
	Hradec Kralove	Gala	M9	2010	Ovčácká louka	222	90	NA	34	Positive	Negative	Negative
	Hradec Kralove	Topaz	M9	2009		44	1	NA	35	Positive	Positive	Negative
	Hradec Kralove	Topaz	M9	2009		44	10	NA	36	Positive	Negative	Negative
	Hradec Kralove	Topaz	M9	2009		44	20	NA	37	Positive	Negative	Negative
	Hradec Kralove	Topaz	M9	2009		44	30	NA	38	Positive	Negative	Negative
	Hradec Kralove	Topaz	M9	2009		44	40	NA	39	Positive	Negative	Negative
	Hradec Kralove	Topaz	M9	2009		45	38	NA	40	Negative	Negative	Negative
	Hradec Kralove	Topaz	M9	2009		45	71	NA	42	Positive	Negative	Negative
	Hradec Kralove	Topaz	M9	2009		44	76	NA	43	Positive	Positive	Negative
	Hradec Kralove	Topaz	M9	2009		44		NA	44	Negative	Negative	Negative
	Hradec Kralove	Topaz	M9	2009		44	124	NA	49	Positive	Negative	Negative
	Hradec Kralove	Topaz	M9	2009		44	Last	NA	50	Positive	Negative	Negative
Private gardens	South Bohemia	Unknown	NA	NA	NA	NA	NA	NA	38	Positive	Negative	Positive
	South Bohemia	Unknown	NA	NA	NA	NA	NA	NA	43	Positive	Negative	Positive
	South Bohemia	Unknown	NA	NA	NA	NA	NA	NA	61	Positive	Negative	Positive
	South Bohemia	Unknown	NA	NA	NA	NA	NA	NA	62	Negative	Negative	Positive
	South Bohemia	Unknown	NA	NA	NA	NA	NA	NA	63	Positive	Negative	Negative
	South Bohemia	Unknown	NA	NA	NA	NA	NA	NA	64	Positive	Negative	Positive
	South Bohemia	Unknown	NA	NA	NA	NA	NA	NA	65	Positive	Negative	Negative
	South Bohemia	Unknown	NA	NA	NA	NA	NA	NA	67	Negative	Negative	Positive
	South Bohemia	Unknown	NA	NA	NA	NA	NA	NA	71	Positive	Negative	Positive
	South Bohemia	Unknown	NA	NA	NA	NA	NA	NA	72	Positive	Negative	Positive
	South Bohemia	Unknown	NA	NA	NA	NA	NA	NA	73	Positive	Negative	Positive
	South Bohemia	Unknown	NA	NA	NA	NA	NA	NA	74	Negative	Negative	Positive
	South Bohemia	Unknown	NA	NA	NA	NA	NA	NA	75	Positive	Negative	Positive
	South Bohemia	Unknown	NA	NA	NA	NA	NA	NA	77	Positive	Negative	Negative
	South Bohemia	Unknown	NA	NA	NA	NA	NA	NA	78	Positive	Negative	Positive
	South Bohemia	Unknown	NA	NA	NA	NA	NA	NA	80	Positive	Negative	Positive
	South Bohemia	Unknown	NA	NA	NA	NA	NA	NA	81	Positive	Negative	Positive
	South Bohemia	Unknown	NA	NA	NA	NA	NA	NA	110	Positive	Negative	Positive
	South Bohemia	Unknown	NA	NA	NA	NA	NA	NA	111	Positive	Negative	Negative
	South Bohemia	Unknown	NA	NA	NA	NA	NA	NA	112	Positive	Negative	Positive
	South Bohemia	Unknown	NA	NA	NA	NA	NA	NA	113	Positive	Negative	Negative
	South Bohemia	Unknown	NA	NA	NA	NA	NA	NA	114	Negative	Negative	Positive
	South Bohemia	Unknown	NA	NA	NA	NA	NA	NA	127	Negative	Negative	Positive
	South Bohemia	Unknown	NA	NA	NA	NA	NA	NA	128	Positive	Negative	Negative
	South Bohemia	Unknown	NA	NA	NA	NA	NA	NA	129	Negative	Negative	Negative
	South Bohemia	Unknown	NA	NA	NA	NA	NA	NA	130	Positive	Negative	Positive
	South Bohemia	Unknown	NA	NA	NA	NA	NA	NA	131	Negative	Negative	Positive
	South Bohemia	Unknown	NA	NA	NA	NA	NA	NA	132	Positive	Negative	Positive
Germplasm	Hradec Kralove	Boskoopske cervene	NA	NA	NA	NA	NA	NA	1	Positive	Negative	Negative
	Hradec Kralove	Boskoopske cervene	NA	NA	NA	NA	NA	NA	2	Negative	Negative	Negative
	Hradec Kralove	Selena	NA	NA	NA	NA	NA	NA	3	Positive	Negative	Positive
	Hradec Kralove	Selena	NA	NA	NA	NA	NA	NA	4	Positive	Negative	Positive
	Hradec Kralove	Sampion	NA	NA	NA	NA	NA	NA	5	Negative	Negative	Positive
	Hradec Kralove	Sampion	NA	NA	NA	NA	NA	NA	6	Negative	Negative	Positive
	Hradec Kralove	Jonagored Supra	NA	NA	NA	NA	NA	NA	7	Negative	Negative	Positive
	Hradec Kralove	Jonagored Supra	NA	NA	NA	NA	NA	NA	8	Negative	Negative	Negative
	Hradec Kralove	Golden Delicious	NA	NA	NA	NA	NA	NA	9	Negative	Negative	Negative
	Hradec Kralove	Golden Delicious	NA	NA	NA	NA	NA	NA	10	Negative	Negative	Negative
	Hradec Kralove	Idared	NA	NA	NA	NA	NA	NA	11	Negative	Negative	Positive
	Hradec Kralove	Idared	NA	NA	NA	NA	NA	NA	12	Negative	Negative	Positive
Rootstock material		M9 - Supplier 1	M9	NA	NA	NA	NA	NA	14	Negative	Negative	Negative
		M9 - Supplier 1	M9	NA	NA	NA	NA	NA	18	Negative	Negative	Negative
		M9 - Supplier 1	M9	NA	NA	NA	NA	NA	19	Negative	Negative	Negative
		M9 - Supplier 1	M9	NA	NA	NA	NA	NA	20	Positive	Negative	Negative
		M9 - Supplier 1	M9	NA	NA	NA	NA	NA	21	Positive	Negative	Negative
		M9 - Supplier 1	M9	NA	NA	NA	NA	NA	22	Negative	Negative	Negative
		M9 - Supplier 1	M9	NA	NA	NA	NA	NA	23	Negative	Negative	Negative
		M9 - Supplier 1	M9	NA	NA	NA	NA	NA	24	Negative	Negative	Negative
		M9 - Supplier 1	M9	NA	NA	NA	NA	NA	25	Negative	Negative	Negative
		M9 - Supplier 1	M9	NA	NA	NA	NA	NA	15	Positive	Negative	Negative
		M9 - Supplier 1	M9	NA	NA	NA	NA	NA	16	Positive	Negative	Negative
		M9 - Supplier 1	M9	NA	NA	NA	NA	NA	17	Negative	Negative	Negative
		M9 - Supplier 2	M9	NA	NA	NA	NA	NA	150	Negative	Negative	Negative
		M9 - Supplier 2	M9	NA	NA	NA	NA	NA	151	Negative	Negative	Negative
		M9 - Supplier 2	M9	NA	NA	NA	NA	NA	152	Positive	Negative	Negative
		M9 - Supplier 2	M9	NA	NA	NA	NA	NA	153	Negative	Negative	Negative
		M9 - Supplier 2	M9	NA	NA	NA	NA	NA	154	Positive	Negative	Negative
		M9 - Supplier 2	M9	NA	NA	NA	NA	NA	155	Positive	Negative	Negative
		M9 - Supplier 2	M9	NA	NA	NA	NA	NA	157	Positive	Negative	Negative
		M9 - Supplier 2	M9	NA	NA	NA	NA	NA	158	Positive	Negative	Negative
		M9 - Supplier 3	M9	NA	NA	NA	NA	NA	82	Positive	Negative	Negative
		M9 - Supplier 3	M9	NA	NA	NA	NA	NA	83	Negative	Negative	Negative
		M9 - Supplier 3	M9	NA	NA	NA	NA	NA	84	Negative	Negative	Negative
		M9 - Supplier 3	M9	NA	NA	NA	NA	NA	85	Positive	Negative	Negative
		M9 - Supplier 3	M9	NA	NA	NA	NA	NA	86	Positive	Negative	Negative
		M9 - Supplier 3	M9	NA	NA	NA	NA	NA	87	Negative	Negative	Negative
		M9 - Supplier 3	M9	NA	NA	NA	NA	NA	88	Negative	Negative	Negative
		M9 - Supplier 3	M9	NA	NA	NA	NA	NA	89	Negative	Negative	Negative
Grafting of virus-free material on M9 rootstocks	RBIP Holovousy	Golden Delicious	M9	2021	Holovousy		2		1383	Positive	Positive	Negative
	RBIP Holovousy	Golden Delicious	M9	2021	Holovousy		3		1384	Negative	Positive	Negative
	RBIP Holovousy	Golden Delicious	M9	2021	Holovousy		4		1385	Positive	Positive	Negative
	RBIP Holovousy	Golden Delicious	M9	2021	Holovousy		7		1386	Negative	Positive	Negative
	RBIP Holovousy	Golden Delicious	M9	2021	Holovousy		8		1387	Negative	Positive	Negative
	RBIP Holovousy	Golden Delicious	M9	2021	Holovousy		10		1388	Positive	Positive	Negative
	RBIP Holovousy	Golden Delicious	M9	2021	Holovousy		11		1389	Positive	Positive	Negative
	RBIP Holovousy	Golden Delicious	M9	2021	Holovousy		12		1390	Positive	Positive	Negative
	RBIP Holovousy	Golden Delicious	M9	2021	Holovousy		14		1391	Positive	Positive	Negative
	RBIP Holovousy	Golden Delicious	M9	2021	Holovousy		15		1392	Negative	Positive	Negative
	RBIP Holovousy	Golden Delicious	M9	2021	Holovousy		16		1393	Negative	Positive	Negative
	RBIP Holovousy	Golden Delicious	M9	2021	Holovousy		17		1394	Negative	Positive	Negative
	RBIP Holovousy	Golden Delicious	M9	2021	Holovousy		20		1395	Positive	Positive	Negative
	RBIP Holovousy	Golden Delicious	M9	2021	Holovousy		21		1396	Positive	Positive	Negative
	RBIP Holovousy	Golden Delicious	M9	2021	Holovousy		22		1397	Positive	Positive	Negative
	RBIP Holovousy	Golden Delicious	M9	2021	Holovousy		23		1398	Negative	Positive	Negative
	RBIP Holovousy	Golden Delicious	M9	2021	Holovousy		24		1399	Positive	Positive	Negative
	RBIP Holovousy	Golden Delicious	M9	2021	Holovousy		25		1400	Positive	Positive	Negative
	RBIP Holovousy	Golden Delicious	M9	2021	Holovousy		41		1401	Positive	Positive	Negative
	RBIP Holovousy	Golden Delicious	M9	2021	Holovousy		42		1402	Positive	Positive	Negative
	RBIP Holovousy	Golden Delicious	M9	2021	Holovousy		43		1403	Negative	Positive	Negative
	RBIP Holovousy	Golden Delicious	M9	2021	Holovousy		44		1404	Positive	Positive	Negative
	RBIP Holovousy	Golden Delicious	M9	2021	Holovousy		45		1405	Negative	Negative	Negative
	RBIP Holovousy	Golden Delicious	M9	2021	Holovousy		47		1406	Negative	Positive	Negative
	RBIP Holovousy	Golden Delicious	M9	2021	Holovousy		52		1407	Positive	Positive	Negative
	RBIP Holovousy	Golden Delicious	M9	2021	Holovousy		55		1408	Negative	Negative	Negative
	RBIP Holovousy	Golden Delicious	M9	2021	Holovousy		57		1409	Negative	Positive	Negative
	RBIP Holovousy	Golden Delicious	M9	2021	Holovousy		59		1410	Negative	Positive	Negative
	RBIP Holovousy	Golden Delicious	M9	2021	Holovousy		60		1411	Negative	Positive	Negative
	RBIP Holovousy	Golden Delicious	M9	2021	Holovousy		61		1412	Negative	Positive	Negative
	RBIP Holovousy	Golden Delicious	M9	2021	Holovousy		62		1413	Negative	Positive	Negative
	RBIP Holovousy	Golden Delicious	M9	2021	Holovousy		63		1414	Negative	Positive	Negative
	RBIP Holovousy	Golden Delicious	M9	2021	Holovousy		64		1415	Negative	Positive	Negative
	RBIP Holovousy	Golden Delicious	M9	2021	Holovousy		66		1416	Negative	Negative	Negative
	RBIP Holovousy	Red Boskoop	M9	2021	Holovousy		74		1419	Positive	Negative	Negative
	RBIP Holovousy	Red Boskoop	M9	2021	Holovousy		75		1420	Positive	Positive	Negative
	RBIP Holovousy	Red Boskoop	M9	2021	Holovousy		76		1421	Negative	Positive	Negative
	RBIP Holovousy	Red Boskoop	M9	2021	Holovousy		77		1422	Negative	Negative	Negative
	RBIP Holovousy	Red Boskoop	M9	2021	Holovousy		78		1423	Negative	Positive	Negative
	RBIP Holovousy	Red Boskoop	M9	2021	Holovousy		79		1424	Negative	Positive	Negative
	RBIP Holovousy	Red Boskoop	M9	2021	Holovousy		80		1425	Positive	Positive	Negative
	RBIP Holovousy	Red Boskoop	M9	2021	Holovousy		81		1426	Negative	Negative	Negative
	RBIP Holovousy	Red Boskoop	M9	2021	Holovousy		82		1427	Positive	Negative	Negative
	RBIP Holovousy	Red Boskoop	M9	2021	Holovousy		83		1428	Positive	Positive	Negative
	RBIP Holovousy	Red Boskoop	M9	2021	Holovousy		84		1429	Negative	Negative	Negative
	RBIP Holovousy	Red Boskoop	M9	2021	Holovousy		85		1430	Negative	Positive	Negative
	RBIP Holovousy	Red Boskoop	M9	2021	Holovousy		86		1431	Negative	Negative	Negative
	RBIP Holovousy	Red Boskoop	M9	2021	Holovousy		87		1432	Negative	Negative	Negative
	RBIP Holovousy	Red Boskoop	M9	2021	Holovousy		88		1433	Negative	Positive	Negative
	RBIP Holovousy	Red Boskoop	M9	2021	Holovousy		89		1434	Negative	Negative	Negative
	RBIP Holovousy	Red Boskoop	M9	2021	Holovousy		90		1435	Negative	Positive	Negative
	RBIP Holovousy	Red Boskoop	M9	2021	Holovousy		91		1436	Negative	Positive	Negative
	RBIP Holovousy	Red Boskoop	M9	2021	Holovousy		92		1437	Negative	Positive	Negative
	RBIP Holovousy	Red Boskoop	M9	2021	Holovousy		93		1438	Positive	Positive	Negative
	RBIP Holovousy	Red Boskoop	M9	2021	Holovousy		94		1439	Negative	Positive	Negative
	RBIP Holovousy	Red Boskoop	M9	2021	Holovousy		95		1440	Negative	Negative	Negative
	RBIP Holovousy	Red Boskoop	M9	2021	Holovousy		96		1441	Negative	Positive	Negative
	RBIP Holovousy	Red Boskoop	M9	2021	Holovousy		97		1442	Negative	Positive	Negative
	RBIP Holovousy	Red Boskoop	M9	2021	Holovousy		98		1443	Negative	Negative	Negative
	RBIP Holovousy	Red Boskoop	M9	2021	Holovousy		99		1444	Negative	Positive	Negative
	RBIP Holovousy	Red Boskoop	M9	2021	Holovousy		100		1445	Negative	Positive	Negative
	RBIP Holovousy	Red Boskoop	M9	2021	Holovousy		101		1446	Positive	Positive	Negative
	RBIP Holovousy	Red Boskoop	M9	2021	Holovousy		102		1447	Negative	Positive	Negative
	RBIP Holovousy	Red Boskoop	M9	2021	Holovousy		103		1448	Negative	Positive	Negative
	RBIP Holovousy	Red Boskoop	M9	2021	Holovousy		104		1449	Positive	Negative	Negative
	RBIP Holovousy	Red Boskoop	M9	2021	Holovousy		105		1450	Negative	Positive	Negative
	RBIP Holovousy	Red Boskoop	M9	2021	Holovousy		106		1451	Negative	Positive	Negative
	RBIP Holovousy	Red Boskoop	M9	2021	Holovousy		107		1452	Negative	Positive	Negative
	RBIP Holovousy	Red Boskoop	M9	2021	Holovousy		108		1453	Negative	Positive	Negative
	RBIP Holovousy	Red Boskoop	M9	2021	Holovousy		109		1454	Positive	Positive	Negative
	RBIP Holovousy	Red Boskoop	M9	2021	Holovousy		110		1455	Negative	Positive	Negative
	RBIP Holovousy	Red Boskoop	M9	2021	Holovousy		111		1456	Negative	Positive	Negative
	RBIP Holovousy	Red Boskoop	M9	2021	Holovousy		112		1457	Positive	Positive	Negative
	RBIP Holovousy	Red Boskoop	M9	2021	Holovousy		113		1458	Negative	Positive	Negative
	RBIP Holovousy	Red Boskoop	M9	2021	Holovousy		114		1459	Positive	Positive	Negative
	RBIP Holovousy	Red Boskoop	M9	2021	Holovousy		115		1460	Positive	Positive	Negative
	RBIP Holovousy	Red Boskoop	M9	2021	Holovousy		116		1461	Positive	Positive	Negative
	RBIP Holovousy	Red Boskoop	M9	2021	Holovousy		117		1462	Positive	Negative	Negative
	RBIP Holovousy	Red Boskoop	M9	2021	Holovousy		118		1463	Negative	Negative	Negative
	RBIP Holovousy	Red Boskoop	M9	2021	Holovousy		119		1464	Positive	Positive	Negative
	RBIP Holovousy	Red Boskoop	M9	2021	Holovousy		120		1465	Positive	Positive	Negative
	RBIP Holovousy	Red Boskoop	M9	2021	Holovousy		122		1466	Positive	Positive	Negative
	RBIP Holovousy	Red Boskoop	M9	2021	Holovousy		123		1467	Negative	Positive	Negative
	RBIP Holovousy	M9 rootstock	M9	2020	Holovousy		1		1542	Positive	Positive	Negative
	RBIP Holovousy	M9 rootstock	M9	2020	Holovousy		2		1571	Positive	Positive	Negative
	RBIP Holovousy	M9 rootstock	M9	2020	Holovousy		3		1572	Negative	Positive	Negative
	RBIP Holovousy	M9 rootstock	M9	2020	Holovousy		4		1573	Negative	Positive	Negative
	RBIP Holovousy	M9 rootstock	M9	2020	Holovousy		5		1543	Negative	Negative	Negative
	RBIP Holovousy	M9 rootstock	M9	2020	Holovousy		6		1544	Negative	Negative	Negative
	RBIP Holovousy	M9 rootstock	M9	2020	Holovousy		7		1574	Negative	Negative	Negative
	RBIP Holovousy	M9 rootstock	M9	2020	Holovousy		8		1575	Negative	Negative	Negative
	RBIP Holovousy	M9 rootstock	M9	2020	Holovousy		9		1545	Negative	Positive	Negative
	RBIP Holovousy	M9 rootstock	M9	2020	Holovousy		10		1576	Positive	Positive	Negative
	RBIP Holovousy	M9 rootstock	M9	2020	Holovousy		11		1577	Positive	Positive	Negative
	RBIP Holovousy	M9 rootstock	M9	2020	Holovousy		12		1578	Negative	Negative	Negative
	RBIP Holovousy	M9 rootstock	M9	2020	Holovousy		13		1546	Positive	Negative	Negative
	RBIP Holovousy	M9 rootstock	M9	2020	Holovousy		14		1579	Negative	Negative	Negative
	RBIP Holovousy	M9 rootstock	M9	2020	Holovousy		15		1580	Negative	Negative	Negative
	RBIP Holovousy	M9 rootstock	M9	2020	Holovousy		16		1581	Negative	Negative	Negative
	RBIP Holovousy	M9 rootstock	M9	2020	Holovousy		17		1582	Negative	Negative	Negative
	RBIP Holovousy	M9 rootstock	M9	2020	Holovousy		18		1547	Negative	Positive	Negative
	RBIP Holovousy	M9 rootstock	M9	2020	Holovousy		19		1548	Negative	Negative	Negative
	RBIP Holovousy	M9 rootstock	M9	2020	Holovousy		20		1583	Positive	Negative	Negative
	RBIP Holovousy	M9 rootstock	M9	2020	Holovousy		21		1584	Negative	Positive	Negative
	RBIP Holovousy	M9 rootstock	M9	2020	Holovousy		22		1585	Positive	Negative	Negative
	RBIP Holovousy	M9 rootstock	M9	2020	Holovousy		23		1586	Negative	Positive	Negative
	RBIP Holovousy	M9 rootstock	M9	2020	Holovousy		24		1587	Positive	Negative	Negative
	RBIP Holovousy	M9 rootstock	M9	2020	Holovousy		25		1588	Negative	Negative	Negative
	RBIP Holovousy	M9 rootstock	M9	2020	Holovousy		41		1589	Positive	Negative	Negative
	RBIP Holovousy	M9 rootstock	M9	2020	Holovousy		42		1590	Negative	Negative	Negative
	RBIP Holovousy	M9 rootstock	M9	2020	Holovousy		43		1591	Negative	Positive	Negative
	RBIP Holovousy	M9 rootstock	M9	2020	Holovousy		44		1592	Negative	Positive	Negative
	RBIP Holovousy	M9 rootstock	M9	2020	Holovousy		45		1593	Negative	Positive	Negative
	RBIP Holovousy	M9 rootstock	M9	2020	Holovousy		46		1549	Negative	Positive	Negative
	RBIP Holovousy	M9 rootstock	M9	2020	Holovousy		47		1594	Positive	Positive	Negative
	RBIP Holovousy	M9 rootstock	M9	2020	Holovousy		48		1550	Positive	Positive	Negative
	RBIP Holovousy	M9 rootstock	M9	2020	Holovousy		49		1551	Negative	Negative	Negative
	RBIP Holovousy	M9 rootstock	M9	2020	Holovousy		51		1552	Negative	Negative	Negative
	RBIP Holovousy	M9 rootstock	M9	2020	Holovousy		52		1607	Positive	Positive	Negative
	RBIP Holovousy	M9 rootstock	M9	2020	Holovousy		53		1553	Positive	Positive	Negative
	RBIP Holovousy	M9 rootstock	M9	2020	Holovousy		54		1554	Negative	Negative	Negative
	RBIP Holovousy	M9 rootstock	M9	2020	Holovousy		55		1608	Positive	Negative	Negative
	RBIP Holovousy	M9 rootstock	M9	2020	Holovousy		56		1555	Negative	Negative	Negative
	RBIP Holovousy	M9 rootstock	M9	2020	Holovousy		57		1609	Negative	Positive	Negative
	RBIP Holovousy	M9 rootstock	M9	2020	Holovousy		58		1556	Negative	Positive	Negative
	RBIP Holovousy	M9 rootstock	M9	2020	Holovousy		59		1610	Negative	Positive	Negative
	RBIP Holovousy	M9 rootstock	M9	2020	Holovousy		60		1611	Negative	Positive	Negative
	RBIP Holovousy	M9 rootstock	M9	2020	Holovousy		61		1612	Negative	Positive	Negative
	RBIP Holovousy	M9 rootstock	M9	2020	Holovousy		62		1613	Negative	Positive	Negative
	RBIP Holovousy	M9 rootstock	M9	2020	Holovousy		63		1614	Negative	Positive	Negative
	RBIP Holovousy	M9 rootstock	M9	2020	Holovousy		64		1615	Negative	Negative	Negative
	RBIP Holovousy	M9 rootstock	M9	2020	Holovousy		65		1557	Negative	Negative	Negative
	RBIP Holovousy	M9 rootstock	M9	2020	Holovousy		66		1616	Negative	Positive	Negative
	RBIP Holovousy	M9 rootstock	M9	2020	Holovousy		74		1617	Negative	Negative	Negative
	RBIP Holovousy	M9 rootstock	M9	2020	Holovousy		75		1618	Negative	Positive	Negative
	RBIP Holovousy	M9 rootstock	M9	2020	Holovousy		76		1619	Positive	Negative	Negative
	RBIP Holovousy	M9 rootstock	M9	2020	Holovousy		77		1620	Negative	Negative	Negative
	RBIP Holovousy	M9 rootstock	M9	2020	Holovousy		78		1621	Negative	Negative	Negative
	RBIP Holovousy	M9 rootstock	M9	2020	Holovousy		79		1622	Negative	Negative	Negative
	RBIP Holovousy	M9 rootstock	M9	2020	Holovousy		80		1623	Negative	Positive	Negative
	RBIP Holovousy	M9 rootstock	M9	2020	Holovousy		81		1624	Negative	Positive	Negative
	RBIP Holovousy	M9 rootstock	M9	2020	Holovousy		82		1633	Negative	Negative	Negative
	RBIP Holovousy	M9 rootstock	M9	2020	Holovousy		83		1634	Negative	Positive	Negative
	RBIP Holovousy	M9 rootstock	M9	2020	Holovousy		84		1635	Negative	Negative	Negative
	RBIP Holovousy	M9 rootstock	M9	2020	Holovousy		85		1636	Negative	Negative	Negative
	RBIP Holovousy	M9 rootstock	M9	2020	Holovousy		86		1637	Negative	Negative	Negative
	RBIP Holovousy	M9 rootstock	M9	2020	Holovousy		87		1638	Negative	Positive	Negative
	RBIP Holovousy	M9 rootstock	M9	2020	Holovousy		88		1639	Negative	Negative	Negative
	RBIP Holovousy	M9 rootstock	M9	2020	Holovousy		89		1640	Negative	Positive	Negative
	RBIP Holovousy	M9 rootstock	M9	2020	Holovousy		90		1641	Negative	Positive	Negative
	RBIP Holovousy	M9 rootstock	M9	2020	Holovousy		91		1642	Negative	Positive	Negative
	RBIP Holovousy	M9 rootstock	M9	2020	Holovousy		92		1643	Negative	Negative	Negative
	RBIP Holovousy	M9 rootstock	M9	2020	Holovousy		93		1644	Negative	Negative	Negative
	RBIP Holovousy	M9 rootstock	M9	2020	Holovousy		94		1645	Negative	Negative	Negative
	RBIP Holovousy	M9 rootstock	M9	2020	Holovousy		95		1646	Negative	Negative	Negative
	RBIP Holovousy	M9 rootstock	M9	2020	Holovousy		96		1647	Negative	Negative	Negative
	RBIP Holovousy	M9 rootstock	M9	2020	Holovousy		97		1648	Negative	Positive	Negative
	RBIP Holovousy	M9 rootstock	M9	2020	Holovousy		98		1649	Negative	Negative	Negative
	RBIP Holovousy	M9 rootstock	M9	2020	Holovousy		99		1650	Negative	Positive	Negative
	RBIP Holovousy	M9 rootstock	M9	2020	Holovousy		100		1651	Negative	Positive	Negative
	RBIP Holovousy	M9 rootstock	M9	2020	Holovousy		101		1652	Negative	Negative	Negative
	RBIP Holovousy	M9 rootstock	M9	2020	Holovousy		102		1653	Negative	Negative	Negative
	RBIP Holovousy	M9 rootstock	M9	2020	Holovousy		103		1654	Negative	Positive	Negative
	RBIP Holovousy	M9 rootstock	M9	2020	Holovousy		104		1655	Negative	Positive	Negative
	RBIP Holovousy	M9 rootstock	M9	2020	Holovousy		105		1656	Negative	Positive	Negative
	RBIP Holovousy	M9 rootstock	M9	2020	Holovousy		106		1657	Positive	Positive	Negative
	RBIP Holovousy	M9 rootstock	M9	2020	Holovousy		107		1658	Negative	Negative	Negative
	RBIP Holovousy	M9 rootstock	M9	2020	Holovousy		108		1659	Negative	Positive	Negative
	RBIP Holovousy	M9 rootstock	M9	2020	Holovousy		109		1660	Negative	Negative	Negative
	RBIP Holovousy	M9 rootstock	M9	2020	Holovousy		110		1661	Negative	Positive	Negative
	RBIP Holovousy	M9 rootstock	M9	2020	Holovousy		111		1662	Negative	Negative	Negative
	RBIP Holovousy	M9 rootstock	M9	2020	Holovousy		112		1666	Negative	Negative	Negative
	RBIP Holovousy	M9 rootstock	M9	2020	Holovousy		113		1667	Negative	Negative	Negative
	RBIP Holovousy	M9 rootstock	M9	2020	Holovousy		114		1668	Positive	Positive	Negative
	RBIP Holovousy	M9 rootstock	M9	2020	Holovousy		115		1669	Positive	Positive	Negative
	RBIP Holovousy	M9 rootstock	M9	2020	Holovousy		116		1670	Negative	Positive	Negative
	RBIP Holovousy	M9 rootstock	M9	2020	Holovousy		117		1671	Positive	Positive	Negative
	RBIP Holovousy	M9 rootstock	M9	2020	Holovousy		118		1672	Negative	Positive	Negative
	RBIP Holovousy	M9 rootstock	M9	2020	Holovousy		119		1673	Positive	Positive	Negative
	RBIP Holovousy	M9 rootstock	M9	2020	Holovousy		120		1674	Negative	Negative	Negative
	RBIP Holovousy	M9 rootstock	M9	2020	Holovousy		121		1558	Positive	Positive	Negative
	RBIP Holovousy	M9 rootstock	M9	2020	Holovousy		122		1675	Positive	Negative	Negative
	RBIP Holovousy	M9 rootstock	M9	2020	Holovousy		123		1676	Negative	Negative	Negative

## Sheet: S1B
	Table S1B
	Detailed information about the virus diagnostic survey in Hungary
					samples tested by sRNA HTS
					samples from the biotest experiment are in bold
				row	tree	year of sampling	cultivar/variety	CCGaV RNA1	CCGaV RNA2	ALV1	AHVd	infection
	Production gardens	Zalaszanto	orchard	random		2015	Fuji					0
		Tamasi	orchard	random		2015	non identified					0
		Soroksar	orchard	random		2015	non identified					0
		Vamosmikola	orchard	random		2015	Idared				2015	1
		Vamosmikola	orchard	random		2015	Golden D	2015	2015			1
		Vamosmikola	orchard	random		2015	Jonagold	2015	2015		2015	2
		Ujfeherto	orchard	random		2015	Freedom				2015	1
		Olcsvaapati, MM106 rootstock	orchard	18	2	2017/2020	Reglindis	2017	2017/2020	2017/2020	2017/2020	3
			orchard	18	4	2017/2020		2017	2017/2020		2017/2020	2
			orchard	18	9	2017/2020		2017	2017/2020		2017/2020	2
			orchard	18	10	2017/2020			2020	2017/2020	2017/2020	3
			orchard	26	1	2017	Renora					0
			orchard	28	1	2017/2020				2020	2020	2
			orchard	5	27	2017/2020	Remo	2017	2017/2020	2017	2020	3
			orchard	21	9	2017/2020					2017/2020	1
			orchard	21	19	2017/2020				2017/2020	2020	2
			orchard	21	59	2017/2020		2017			2017/2020	2
			orchard	27	1	2017	Relinda				2017	1
			orchard	28	26	2017/2020				2017	2020	2
			orchard	4	5	2017	Rebella					0
			orchard	4	8	2017/2020		2017	2017/2020		2020	2
			orchard	4	11	2017					2020	1
			orchard	4	14	2017						0
		Nyirseg	orchard	UF2		2020	Florina				2020	1
			orchard	UF4		2020					2020	1
			orchard	UF1		2020	Akane				2020	1
			orchard	UF3		2020						0
	Germplasm	Germplasm collection used as certified stock, Erd	old certified stock, M4 or M26 rootstock	8_13	13	2017/2018/2019	Ozark gold			2017/2018/2019	2018	2
				8_14	14	2019						0
				8_15	15	2019						0
				8_16	16	2019				2019		1
				11_1	1	2017/2018/2019	Jonagold			2017/2018/2019	2018	2
				11_2	2	2019				2019		1
				11_3	3	2019				2019		1
				11_4	4	2019						0
				13_5	5	2017/2018/2019	Florina	2017/2018/2019	2017/2018/2019			1
				13_13	13	2017/2018/2019	Jim Brian			2017/2018/2019	2018	2
				13_14	14	2019						0
				13_15	15	2019						0
				13_16	16	2019						0
				15_9	9	2017/2018/2019	Jeasymac			2017/2018/2019	2017/2019	2
				15_10	10	2019						0
				15_11	11	2019						0
				16_3	3	2019	Jonica					0
				16_4	4	2019				2019		1
				16_9	9	2017/2018/2019	Red Elstar			2017/2018/2019	2017/2018	2
				18_1	1	2017/2018/2019	Regal prince			2017/2018/2019	2017/2018/2019	2
				18_2	2	2019				2019	2019	2
				18_3	3	2019				2019	2019	2
				18_4	4	2019				2019	2019	2
				19_25	25	2017/2018/2019	Redwinter				2017/2018	1
				19_26	26	2019					2019	1
				19_27	27	2019				2019	2019	2
				19_28	28	2019				2019	2019	2
				20_41	41	2017/2018/2019	Top spur			2017/2018		1
				20_42	42	2019						0
				20_43	43	2019						0
				20_44	44	2019				2019		1
				12	4	2019	Idared					0
				1	5.7	2019	Nyári fontos					0
				1	10.12	2019	Téli arany parmen			2019		1
				4	1	2019	Fertődi téli					0
				6	3.4	2019	Akane		2019			1
				7	2,3,4	2019	Starking Nm. 251			2019		1
				10	2.3	2019	Jonatán M41					0
				11	5,7,8	2019	Mutsu			2019		1
				12	5.6	2019	Gloster			2019		1
				12	14	2019	Freedom			2019	2019	2
				13	2,3,4	2019	Elstar			2019		1
				14	5,7,8	2019	Charden			2019	2019	2
			new certified stock, MM106 rootstock	41	17	2020	Braeburn				2020	1
				40	25	2020	Golden Reiders			2020		1
				40	28	2021						0
				39	1	2020	Idared			2020		1
				41	39	2021	Jonagold Schneica					0
				41	41	2020	Florina	2020	2020			1
				42	45	2020	Red Elstar				2020	1
				41	33	2020	Regal Prince				2020	1
				39	33	2020	Jonathan M.41					0
				41	25	2020	Mutsu					0
				41	9	2020	Granny Smith*					0
				42	49	2020	Tenroy					0
				rootstocks		2021	MM-106					0
		Germplasm collection at Soroksar	mother trees at open field			2015	Rosmerta				2015	1
						2015	Hesztia			2015	2015	2
						2015	Artemisz					0
						2015	Cordelia				2015	1
		Ujfeherto	mother trees in an isolator house own roots	A35	2	2015/2020	Artemisz	2015	2015/2020	2015/2020		2
				A35	1	2020	Artemisz			2020		1
				A36	1	2015/2020	Rosmerta					0
				A37	1	2015/2020	Hesztia				2015	1
				A37	2	2020	Hesztia					0
				A38	1	2015/2020	Cordelia				2015	1
				A38	2	2020	Cordelia					0
			mother trees in an isolator house M9 rootstock	A16	1	2020	Renora					0
				A16	2	2020				2020		1
				A21	1	2020	Remo					0
				A21	2	2020				2020		1
				A24	1	2020	Relinda			2020		1
				A24	2	2020						0
				A25	1	2020	Rebella			2020		1
				A25	2	2020				2020		1
	Velence, Virology station		indicators used for testing Florina			2018	Lord Lambourne	2018	2018			1
						2018	Spy227
						2018	R12740_7A
						2018	Florina on M. platycarpa		2018			1
						2018	Malus platycarpa
						2018	Virginia crab			2018		1
						2018	Pyronia weitchii
						2018	Stayman
						2018	G. Delicious
						2018	Gravensteiner
						2018	Red delicious
						2018	Cydonia oblonga
						2018	Florina on Cydonia oblonga	2018	2018			1

## Sheet: S2
	Table S2
	Initial statistics of the sequenced small RNA libraries.
	The raw fastq files can be accessed at GEO: GSE205183
		sRNA HTS library code	Sequenced reads	Trimmed reads all (containing redundants)	Non-redundant reads	Number of contigs
	1	1_ZSz	13019074	12871893	3058756	5227
	2	2_SZH	13464023	13276851	3564414	5798
	3	3_SS	7625565	7599402	2421000	5805
	4	4_Idared	10335283	10153873	2320354	3133
	5	5_Golden	10610171	10488428	2467873	6066
	6	6_Jonagold	8995818	8918732	1972089	2333
	7	7_Freedom	9633074	9532059	1812121	2573
	8	8_Apple_biotest	20400346	19829423	5994631	14220
	9	9_Rosmerta_of	10874367	10832452	3050674	4513
	10	10_Hesztia_of	11576107	11540108	2742903	5363
	11	11_Artemisz_of	12302053	12302053	12253249	5460
	12	12_Cordelia_of	9926631	9872696	3050674	4512
	13	13_Rosmerta_i	10797085	10722738	2379037	5497
	14	14_Hesztia_i	8793412	8706354	1806646	3295
	15	15_Artemisz_i	11361101	11361101	2397788	4922
	16	16_Cordelia_i	12375919	12375919	12337829	4512

## Sheet: S3
	Table S3
	Sequences of the PCR primers used for virus detection with their references
				cloning	diagnostic
	Virus/host	Primer Name	Primer Sequence (5'-3')	Position on the reference genome	Genome used as a reference	Reference*
	Malus domestica	Md_actinF	GGAACTGGAATGGTGAAGGC	n/a	n/a	actin gene/this work
		Md_actin_R	GCTCCAATTGTGATGACTTG	n/a	n/a
		2277	TGCTCCATGGATCTCATCGG	n/a	n/a	nad5 gene/this work
		2278	AATCGAGGGCTATGCGGATC	n/a	n/a
	AHVd	AHVd_150F	CAGGTAGCCTAATAGACTACGAC	148-170	NC_028132	this work
		AHVd_150R	GATGAGTCCTTTTAGGACGAAAC	148-126
		2520 (= AHVd_150F)	CAGGTAGCCTAATAGACTACGAC	148-170
		2115	CTGCCGAAACAGAGGTTGGA	240-259
		2116	GAGAAGTCGCTCTCTCTCGC	299-318
	ALV-1	AluDetF6	AGCCAATGATTGTATTCGACGTG	3941-3964	NC_040680	Liu et al, 2018*
		AluV_5273R	GATACCGTGCCTTGACGCCGAG	5252-5273		this work
		AluV1F	GTGATTTGACGATCATCACAAAC	1-23
		AluV6001R	ACGAGGGGCGACGCCAAACAATCC	5978-6001
		2998	CTTTTTCTTAGGTTTCTTAGCTAGTATAC	2979-3007
		2999	CGAGGTCCATTGCGTCGT	3124-3141
		3290	GAAGAAGGCGAGCGACCTTGA	5170-5190
		2528 (=AluV_5273R)	GATACCGTGCCTTGACGCCGAG	5252-5273
	CCGaV RNA1	CCGaV_RNA1_322_F	CTGTAACTGCTAGGCACTAACTCC	322-346	NC_035759.1
		CCGaV_RNA1_1514_R	GGCAGTGGGAGAATAGTAGGTGG	1514-1491
		CCGaV RNA1_47F	GATAGCTCATTCACAATGAAGTC	47-70
		CCGaV_RNS1_1363F	TATTCTGCTTGGAGTCTAATTCTG	1363-1387
		CCGaV RNA1_6666R	TCCCAAACTATTTTTAGTTAACGCT	6641-6666
	CCGaV RNA2	CCGaV RNA2_1571F	CTTCAATTTAGATGTGAGTGGCA	1571-1593	NC_035454.1
		CCGaV RNA2_2591R	GCTACTAGCCAGGATCAAGCA	2570-2550
		CCGaV_RNA2_23F	ACAAGTTCAATTCTCGAGACTATAG	23-48
		CCGaV_RNA2_2703R	ACACATAGAACCCATAACTTTTG	2680-2703
		CCGaV RNA2_1196R	TGCCTTTTAAAGATGAGACGTCA	1181-1159
	phlebo; CCGaV uni	2526	AGAGATTGATCTGATGGATGTTACT	2328-2352	MH038043
		2564	GGATCCCTTAATGATTGAAATAGCACA	2166-2192
		2570	GTTTCTGACAACCCCTCTGAC	1079-1099
		2571	CCTTTGCCTTTTAAAGATGAGACG	1162-1185
						*Liu et al (2018) Virol. J. 15, 85, doi:10.1186/s12985-018-0998-3.

## Sheet: S4
Table S4
List sequences deposited to NCBI GenBank with their accession numbers
GenBank Accession Number	Species	Description	Isolate	Host Variety/Cultivar	Rootstock (if applicable)	Country
ON854958	CCGaV	nucleoprotein, complete sequence	Red Boskoop	Red Boskoop	M9	Czech Republic
ON854959	CCGaV	nucleoprotein, complete sequence	M9_3	M9	M9	Czech Republic
ON854960	CCGaV	nucleoprotein, complete sequence	SB_H3_CP	unknown	n/a	Czech Republic
ON854961	CCGaV	nucleoprotein, complete sequence	SB_J_CP	unknown	n/a	Czech Republic
ON854962	CCGaV	nucleoprotein, partial sequence	13_BRAEBURN	Braeburn	M9	Czech Republic
ON854963	CCGaV	nucleoprotein, partial sequence	5_SAMPION	Sampion	M9	Czech Republic
ON854964	CCGaV	nucleoprotein, partial sequence	28_GALA	Gala	M9	Czech Republic
ON854965	CCGaV	nucleoprotein, partial sequence	24_SAMPION	Sampion	M9	Czech Republic
ON854966	CCGaV	nucleoprotein, partial sequence	16_BRAEBURN	Braeburn	M9	Czech Republic
ON854967	CCGaV	nucleoprotein, partial sequence	15_BRAEBURN	Braeburn	M9	Czech Republic
ON854968	CCGaV	nucleoprotein, partial sequence	29_GALA	Gala	M9	Czech Republic
ON854969	CCGaV	nucleoprotein, partial sequence	25_GALA	Gala	M9	Czech Republic
ON854970	CCGaV	nucleoprotein, partial sequence	43_TOPAZ	Topaz	M9	Czech Republic
ON854971	CCGaV	nucleoprotein, partial sequence	36_TOPAZ	Topaz	M9	Czech Republic
ON854972	CCGaV	nucleoprotein, partial sequence	30_GALA	Gala	M9	Czech Republic
ON854973	CCGaV	nucleoprotein, partial sequence	22_SAMPION	Sampion	M9	Czech Republic
ON854974	CCGaV	nucleoprotein, partial sequence	21_SAMPION	Sampion	M9	Czech Republic
ON855045	ALV-1	complete protein-coding sequence	294_Sampion_M9	Sampion	M9	Czech Republic
ON855046	ALV-1	complete protein-coding sequence	310_Sampion_M9	Sampion	M9	Czech Republic
ON855047	ALV-1	complete protein-coding sequence	315_Gala_M9	Gala	M9	Czech Republic
ON855048	ALV-1	complete protein-coding sequence	332_Topaz_M9	Topaz	M9	Czech Republic
ON855049	ALV-1	complete protein-coding sequence	610_Rootstock_M9	M9	M9	Czech Republic
ON855050	ALV-1	complete protein-coding sequence	612_Rootstock_M9	M9	M9	Czech Republic
ON564294	AHVd	complete sequence	I6A	Idared	no rootstock	Czech Republic
ON564295	AHVd	complete sequence	JS	Jonagored Supra	no rootstock	Czech Republic
ON564296	AHVd	complete sequence	SeA	Selena	no rootstock	Czech Republic
ON564297	AHVd	complete sequence	JF1	unknown	n/a	Czech Republic
ON564298	AHVd	complete sequence	JF2	unknown	n/a	Czech Republic
ON564299	AHVd	complete sequence	SA_36	Sampion	no rootstock	Czech Republic
ON564300	AHVd	complete sequence	SA_37	Sampion	no rootstock	Czech Republic
ON593783	CCGaV_RNA1	partial cds	Golden	Golden	?	Hungary
ON593784	CCGaV_RNA1	partial cds	Jonagold2	Jonagold	?	Hungary
ON593785	CCGaV_RNA1	partial cds	Reglindis_AP1	Reglindis	MM106	Hungary
ON593786	CCGaV_RNA1	partial cds	Reglindis_AP1	Reglindis	MM106	Hungary
ON593787	CCGaV_RNA1	partial cds	Florina3	Florina	M4/M26	Hungary
ON593788	CCGaV_RNA1	partial cds	Artemisz	Artemisz	no rootstock	Hungary
ON593792	CCGaV_RNA2	partial cds	Golden	Golden	?	Hungary
ON593789	CCGaV_RNA2	partial cds	Jonagold	Jonagold	?	Hungary
ON593790	CCGaV_RNA2	partial cds	Reglindis_AP1	Reglindis	MM106	Hungary
ON593791	CCGaV_RNA2	partial cds	Florina	Florina	M4/M26	Hungary
ON593793	CCGaV_RNA2	partial cds	Akane	Akane	M4/M26	Hungary
ON593794	CCGaV_RNA2	partial cds	Artemisz	Artemisz	no rootstock	Hungary
ON746839	ALV-1	partial cds	Ozarkgold	Ozarkgold	M4/M26	Hungary
ON746840	ALV-1	partial cds	Jonagold	Jonagold	M4/M26	Hungary
ON746841	ALV-1	partial cds	JimBrian	JimBrian	M4/M26	Hungary
ON746842	ALV-1	partial cds	Jeasymac1	Jeasymac	M4/M26	Hungary
ON746843	ALV-1	partial cds	RedElstar1	RedElstar	M4/M26	Hungary
ON746844	ALV-1	partial cds	Regalprince1	Regalprince	M4/M26	Hungary
ON746845	ALV-1	partial cds	Topspur	Topspur	M4/M26	Hungary
ON746846	ALV-1	partial cds	Téliaranyparmen	Téliaranyparmen	M4/M26	Hungary
ON746847	ALV-1	partial cds	StarkingNm251	StarkingNm	M4/M26	Hungary
ON746848	ALV-1	partial cds	Jonagold	JonagoldNy	M4/M26	Hungary
ON746849	ALV-1	partial cds	Mutsu1	Mutsu	M4/M26	Hungary
ON746865	ALV-1	full genome	Mutsu2	Mutsu	M4/M26	Hungary
ON746850	ALV-1	partial cds	Gloster	Gloster	M4/M26	Hungary
ON746851	ALV-1	partial cds	Freedom	Freedom	M4/M26	Hungary
ON746852	ALV-1	partial cds	Elstar	Elstar	M4/M26	Hungary
ON746853	ALV-1	partial cds	Charden	Charden	M4/M26	Hungary
ON746854	ALV-1	partial cds	Jerseymac2	Jerseymac	M4/M26	Hungary
ON746855	ALV-1	partial cds	RedElstar2	RedElstar	M4/M26	Hungary
ON746856	ALV-1	partial cds	RegalPrince2	RegalPrince	M4/M26	Hungary
ON746857	ALV-1	partial cds	Virginiacrab	Virginiacrab	no rootstock	Hungary
ON746858	ALV-1	partial cds	Idared	Idared	MM106	Hungary
ON746859	ALV-1	partial cds	GoldenReiders	GoldenReiders	MM106	Hungary
ON746860	ALV-1	partial cds	Reglindis1	Reglindis	MM106	Hungary
ON746866	ALV-1	full genome	Reglindis2	Reglindis	MM106	Hungary
ON746861	ALV-1	partial cds	Remo1	Remo	MM106	Hungary
ON746862	ALV-1	partial cds	Remo2	Remo	MM106	Hungary
ON746863	ALV-1	partial cds	Relinda	Relinda	MM106	Hungary
ON746864	ALV-1	partial cds	Reglindis3	Reglindis	MM106	Hungary
ON746867	ALV-1	full genome	Reglindis4	Reglindis	MM106	Hungary
ON593759	AHVd	full genome	Jonagold_VM	Jonagold	?	Hungary
ON593765	AHVd	full genome	Reglindis	Reglindis	MM106	Hungary
ON593766	AHVd	full genome	Remo1	Remo	MM106	Hungary
ON593767	AHVd	full genome	Remo2	Remo	MM106	Hungary
ON593768	AHVd	full genome	Rebella	Rebella	MM106	Hungary
ON593769	AHVd	full genome	Relinda	Relinda	MM106	Hungary
ON593770	AHVd	partial genome	Jonagold	Jonagold	?	Hungary
ON593771	AHVd	partial genome	JimBrian	JimBrian	M4/M26	Hungary
ON593772	AHVd	partial genome	RedElstar	RedElstar	M4/M26	Hungary
ON593773	AHVd	partial genome	RegalPrince	RegalPrince	M4/M26	Hungary
ON593776	AHVd	partial genome	RegalPrince1	RegalPrince	M4/M26	Hungary
ON593777	AHVd	partial genome	RegalPrince2	RegalPrince	M4/M26	Hungary
ON593778	AHVd	partial genome	RegalPrince3	RegalPrince	M4/M26	Hungary
ON593779	AHVd	partial genome	RegalPrince4	RegalPrince	M4/M26	Hungary
ON593774	AHVd	partial genome	Redwinter	Redwinter	M4/M26	Hungary
ON593775	AHVd	partial genome	Jeasymac	Jeasymac	M4/M26	Hungary
ON593780	AHVd	partial genome	Redwinter1	Redwinter	M4/M26	Hungary
ON593781	AHVd	partial genome	Redwinter2	Redwinter	M4/M26	Hungary
ON593782	AHVd	partial genome	Redwinter3	Redwinter	M4/M26	Hungary
ON593761	AHVd	full genome	Freedom	Freedom	M4/M26	Hungary
ON593762	AHVd	full genome	Charden	Charden	M4/M26	Hungary
ON593763	AHVd	full genome	BA_29	BA_29	it is a rootstock	Hungary
ON593764	AHVd	full genome	Braeburn	Braeburn	MM106	Hungary
ON593760	AHVd	full genome	Rosmerta	Rosmerta	no rootstock	Hungary
OP060740	Aphis pomi	coi gene, partial sequence	aphis_pomi_138	M9	not available	Czech Republic
OP060741	Dysaphis plantaginea	coi gene, partial sequence	dysaphis_plantaginea_135	Braeburn	not available	Czech Republic

## Sheet: S5
Table S5
Nucleotide identity AHVd isolates, %.
	Accession number	Country: Isolate	1	2	3	4	5	6	7	8	9	10	11	12	13	14	15	16	17	18	19	20	21	22	23	24	25	26	27	28	29	30	31	32	33	34	35	36	37	38	39	40	41	42	43	44	45	46	47
1	ON593759	Hungary:Jonagold		94	93	93	84	85	86	91	87	87	87	88	88	87	87	81	80	81	81	81	79	79	81	83	83	83	79	78	80	79	80	79	79	76	76	77	77	77	77	77	77	77	77	77	77	76	76
2	ON593778	Hungary:RegalPrince3			99	99	85	86	87	96	88	88	88	91	91	92	91	82	79	82	82	80	79	80	78	79	80	80	78	79	77	76	77	76	76	77	76	78	77	77	78	78	78	77	77	77	77	77	77
3	ON593779	Hungary:RegalPrince4				99	85	86	87	97	88	88	88	90	90	92	91	82	80	82	82	81	79	80	78	80	80	80	78	80	77	76	77	76	76	77	76	78	77	77	78	78	78	77	77	77	77	77	77
4	ON593777	Hungary:RegalPrince2					85	85	86	96	88	88	88	90	90	91	90	81	79	81	81	80	78	79	77	79	79	79	78	79	76	75	76	75	75	76	76	77	77	77	77	77	77	77	77	77	77	76	77
5	MZ344573.1	Canada:16TFP073						95	96	84	95	96	95	82	82	82	82	90	89	91	91	90	89	89	88	89	89	89	71	90	89	88	88	87	87	88	88	89	89	89	89	89	89	88	89	89	89	89	88
6	MK188692.1	Canada:SD17_3-3							95	85	95	96	95	82	81	81	82	90	88	90	89	89	89	89	88	88	89	89	70	89	86	85	86	84	85	86	85	86	86	86	87	87	86	86	86	86	86	86	86
7	ON593768	Hungary:Rebella								85	98	97	97	83	83	83	84	92	90	93	92	92	90	91	89	90	90	90	70	89	88	86	87	86	86	88	86	88	87	87	88	88	88	87	87	87	87	87	87
8	ON593776	Hungary:RegalPrince1									86	87	87	87	87	89	88	81	78	80	80	79	78	78	77	78	78	78	78	78	76	75	75	74	74	75	75	76	76	76	76	76	76	76	76	76	76	76	76
9	ON593762	Hungary:Charden										99	99	82	82	82	83	92	90	92	91	90	90	90	89	90	90	90	69	88	87	86	87	85	86	87	86	87	87	87	87	87	87	87	87	87	87	87	86
10	ON593761	Hungary:Freedom											99	83	82	82	83	92	90	92	91	91	90	90	89	90	90	90	69	89	87	86	87	86	86	87	86	88	87	87	88	88	87	87	87	87	87	87	87
11	ON593764	Hungary:Braeburn												83	82	83	83	92	90	92	91	91	89	90	89	90	91	91	69	89	87	86	87	86	86	87	86	88	87	87	88	88	87	87	87	87	87	87	87
12	ON593780	Hungary:TopSpur1													99	97	97	85	85	88	88	87	80	80	80	79	79	79	77	78	75	74	75	75	75	77	76	77	77	77	77	77	77	76	77	77	77	77	77
13	ON593774	Hungary:Redwinter														98	97	85	85	87	88	87	79	80	80	78	79	79	77	78	75	74	74	75	75	76	76	77	77	77	77	77	77	76	77	77	77	76	76
14	ON593782	Hungary:TopSpur3															98	85	85	88	88	87	79	80	80	78	79	79	77	78	75	74	75	75	75	77	76	77	77	77	77	77	77	77	77	77	77	77	76
15	ON593781	Hungary:TopSpur2																85	85	88	88	87	80	81	80	79	79	79	76	78	75	74	74	74	75	77	76	77	77	77	77	77	77	76	77	77	77	77	76
16	ON564297	Czech Republic:JF1																	93	96	94	94	90	91	92	90	90	90	69	86	84	84	84	85	85	87	86	88	87	87	87	87	87	87	87	87	87	87	86
17	MT978150.1	Tunisia:AHVd-3																		98	95	97	86	87	89	88	88	88	68	84	83	83	84	84	84	85	84	85	85	85	85	85	85	85	85	85	85	85	83
18	MH049333.1	Australia:AHVd_17																			98	98	88	89	89	88	88	88	68	86	84	84	84	85	85	87	86	88	88	88	88	88	88	87	88	88	88	87	86
19	MN786530.1	India:OS/CITH/Srinagar																				99	87	88	88	87	88	88	69	86	84	83	83	84	84	86	85	87	86	87	86	86	87	86	86	86	86	86	86
20	MH049334.1	New Zealand:AHVd_17																					86	87	89	88	88	88	69	85	84	84	84	85	85	86	85	87	86	86	86	86	87	86	86	86	86	86	86
21	ON593769	Hungary:Relinda																						98	93	90	91	91	65	88	83	83	84	83	83	83	84	83	83	83	84	84	83	83	83	83	83	83	84
22	ON593765	Hungary:Reglindis																							93	91	91	91	65	88	84	84	84	83	83	84	85	84	84	84	84	84	84	84	84	84	84	84	85
23	MT127883.1	China:AHVd1																								95	95	95	69	85	86	87	87	87	87	84	85	85	84	85	85	85	84	84	84	85	84	84	84
24	NC_028132.1	reference:NC_028132.1_AHVd																									100	100	69	83	86	85	86	84	85	83	82	83	83	83	83	83	83	83	83	83	83	83	81
25	NC_028132.1	China:																										100	69	84	86	85	86	85	85	83	82	83	83	83	84	84	83	83	83	83	83	83	82
26	KR605506.1	China:																											69	84	86	85	86	85	85	83	82	83	83	83	84	84	83	83	83	83	83	83	82
27	ON593775	Hungary:Jeasymac																												75	77	77	77	77	78	75	73	75	74	74	74	74	74	74	74	74	74	74	74
28	MZ344574.1	Canada:16TFP088																													94	93	93	92	93	92	92	91	91	91	92	92	91	91	91	91	91	91	93
29	MZ344575.1	Canada:16TFP089																														97	97	96	97	92	92	92	91	91	92	92	92	92	91	92	91	92	92
30	MK188686.1	Canada:SD17_G-1																															99	98	98	92	92	92	91	92	92	92	91	91	91	92	91	92	92
31	MK188693.1	Canada:SD17_4-1																																98	98	92	93	92	92	92	93	93	91	92	92	92	92	92	92
32	MK188688.1	Canada:SD17_G-3																																	99	93	94	93	93	93	93	93	93	93	93	93	93	93	94
33	MK188687.1	Canada:SD17_G-2																																		93	94	93	93	93	93	93	92	93	93	93	93	93	93
34	ON593770	Hungary:Jonagold_Vm																																			97	98	98	98	98	98	98	98	98	98	98	98	94
35	MF402934.1	Canada:PG_OK15_03																																				98	98	98	98	98	97	98	98	98	98	98	95
36	MF402937.1	Canada:PG_OK15_09																																					99	99	99	99	98	98	99	99	99	98	94
37	MF402935.1	Canada:PG_OK15_05																																						99	99	99	99	99	99	99	99	99	94
38	MF402933.1	Canada:PG_OK15_02																																							99	99	98	98	99	99	99	98	94
39	MF402938.1	Canada:PG_OK15_10																																								100	98	99	99	99	99	99	94
40	MF402936.1	Canada:PG_OK15_06																																									98	99	99	99	99	99	94
41	MF402929.1	Canada:PG_NS15_02																																										99	99	99	99	99	94
42	MF402932.1	Canada:PG_NS15_05																																											99	100	99	99	94
43	MK188705.1	Canada:AP_SD15_APP1_1																																												100	100	99	94
44	MF402930.1	Canada:PG_NS15_03																																													100	100	94
45	MK188698.1	Canada:SD17_18-5																																														100	94
46	MF402931.1	Canada:PG_NS15_04																																															94
47	MG662374.1	USA:AHVd-17-OH
48	MK188689.1	Canada:SD17_I-2
49	MK188701.1	Canada:SD18_6-4
50	MK188690.1	Canada:SD17_J-4
51	MK188699.1	Canada:SD18_5-5
52	MK188702.1	Canada:SD18_6-5
53	MK188700.1	Canada:SD18_6-2
54	MT993977.1	Tunisia:AHVd-1
55	MT127884.1	China:AHVd2
56	MK188703.1	Canada:SD18_16-1
57	ON564299	Czech Republic:J-SA_36
58	ON564294	Czech Republic:J_I6A
59	ON564295	Czech Republic:J_JS
60	MG662373.1	USA:AHVd-17-WA2
61	MG662372.1	USA:AHVd-17-WA1
62	MH049331.1	Spain:Spain1
63	ON593766	Hungary:Remo1
64	MH049330.1	Italy:Italy2
65	ON564300	Czech Republic:J-SA_37
66	ON564296	Czech Republic:J_SeA
67	MK188691.1	Canada:SD17_2-3
68	MG662375.1	Italy:AHVd-17-Italy
69	MT993976.1	Tunisia:AHVd-2
70	ON593760	Hungary:Rosmerta
71	MG662376.1	Japan:AHVd-17-Japan
72	MK188696.1	Canada:SD17_13-4
73	MK947213.1	Brazil:Gala
74	MK188697.1	Canada:SD17_14-2
75	MK188704.1	Canada:AP_SD15_ASS1_2
76	MK188694.1	Canada:SD17_7-1
77	LC579906.1	China:AP02
78	ON564298	Czech Republic:JF2
79	MN786529.1	India:GD/CITH/Srinagar
80	MH643711.1	Italy:Ag_16
81	MH643706.1	Italy:Ag_11
82	MH643697.1	Italy:Ag_02
83	MH643705.1	Italy:Ag_10
84	MH643702.1	Italy:Ag_07
85	MH643709.1	Italy:Ag_14
86	MH643710.1	Italy:Ag_15
87	MH643707.1	Italy:Ag_12
88	MH643708.1	Italy:Ag_13
89	MH643704.1	Italy:Ag_09
90	MH643700.1	Italy:Ag_05
91	MH643699.1	Italy:Ag_04
92	MH643698.1	Italy:Ag_03
93	MH643701.1	Italy:Ag_06
94	MH643696.1	Italy:Ag_01
95	MK188695.1	Canada:SD17_9-2
96	MH643723.1	Italy:MRG_12
97	MH643724.1	Italy:MRG_13
98	MH643725.1	Italy:MRG_14
99	MH643714.1	Italy:MRG_03
100	MH643712.1	Italy:MRG_01
101	MH643721.1	Italy:MRG_10
102	MH643720.1	Italy:MRG_09
103	MH643718.1	Italy:MRG_07
104	MH643717.1	Italy:MRG_06
105	MH643719.1	Italy:MRG_08
106	MH643722.1	Italy:MRG_11
107	MH643727.1	Italy:MRG_16
108	MH643726.1	Italy:MRG_15
109	MH643715.1	Italy:MRG_04
110	MH643716.1	Italy:MRG_05
111	MH643713.1	Italy:MRG_02
112	MH643703.1	Italy:Ag_08
[truncated: 65 more columns]

## Sheet: S6
	Table S6
	Detailed results of the bioinformatics analysis of small RNA HTS of different libraries conatining data only for CCGaV, ALV and AHVd. Treshold parameters for virus presence were set as: (i) presence of any virus specific contigs, (ii) number of normalized redundant virus specific reads >200, or (iii) coverage of the virus genome >60%, or coverage of the viroid genome >80%
		Library code	Type of analysis	AHVd	ALV-1	CCGaV_RNA1	CCGaV_RNA2
	1	1_ZSz	number of contigs	0	0	0	0
			number of non-redundant reads	11	217	457	267
			number of redundant reads	11	453	1038	571
			RPM	85	35	80	44
			coverage of the viral genome (%)	30	35	44	48
	2	2_SZH	number of contigs	0	0	0	0
			number of non-redundant reads	18	282	505	302
			number of redundant reads	22	567	1064	1330
			RPM	2	42	79	99
			coverage of the viral genome (%)	46	45	49	58
	3	3_SS	number of contigs	0	0	0	0
			number of non-redundant reads	6	156	353	178
			number of redundant reads	6	246	830	403
			RPM	0.8	32	109	53
			coverage of the viral genome (%)	8	31	40	42
	4	4_Idared	number of contigs	31	0	0	0
			number of non-redundant reads	479	169	260	181
			number of redundant reads	23160	326	500	404
			RPM	2241	31	48	39
			coverage of the viral genome (%)	78	32	32	41
	5	5_Golden	number of contigs	0	0	5	35
			number of non-redundant reads	11	159	2549	2908
			number of redundant reads	12	243	15547	80067
			RPM	1	23	1465	7546
			coverage of the viral genome (%)	16	31	92	98
	6	6_Jonagold	number of contigs	23	0	3	24
			number of non-redundant reads	258	143	2178	2357
			number of redundant reads	8839	488	9728	32666
			RPM	981	54	1081	3631
			coverage of the viral genome (%)	60	26	90	96
	7	7_Freedom	number of contigs	20	0	0	2
			number of non-redundant reads	1482	123	831	1606
			number of redundant reads	196243	218	1840	20708
			RPM	20333	23	191	2150
			coverage of the viral genome (%)	96	24	76	95
	8	8_Apple_biotest	number of contigs	70	2	0	11
			number of non-redundant reads	849	1409	2237	2084
			number of redundant reads	17939	2607	6116	14134
			RPM	879	128	300	693
			coverage of the viral genome (%)	96	84	93	95
	9	9_Rosmerta_of	number of contigs	28	0	0	0
			number of non-redundant reads	453	172	427	252
			number of redundant reads	20006	288	922	780
			RPM	1839	26	85	72
			coverage of the viral genome (%)	90	31	43	51
	10	10_Hesztia_of	number of contigs	28	0	0	0
			number of non-redundant reads	1018	175	398	200
			number of redundant reads	85314	424	1082	543
			RPM	7369	37	93	47
			coverage of the viral genome (%)	90	32	42	42
	11	11_Artemisz_of	number of contigs	0	0	0	0
			number of non-redundant reads	23	223	412	244
			number of redundant reads	42	463	939	516
			RPM	3	38	76	42
			coverage of the viral genome (%)	53	41	46	50
	12	12_Cordelia_of	number of contigs	28	0	0	0
			number of non-redundant reads	390	172	435	218
			number of redundant reads	9474	348	1031	574
			RPM	954	35	104	58
			coverage of the viral genome (%)	84	30	44	46
	13	13_Rosmerta_i	number of contigs	0	0	0	0
			number of non-redundant reads	12	185	326	178
			number of redundant reads	14	383	852	429
			RPM	1	35	79	40
			coverage of the viral genome (%)	34	24	39	44
	14	14_Hesztia_i	number of contigs	25	0	0	0
			number of non-redundant reads	64460	134	228	102
			number of redundant reads	806	245	469	233
			RPM	7330	28	53	26
			coverage of the viral genome (%)	95	26	29	29
	15	15_Artemisz_i	number of contigs	0	0	0	12
			number of non-redundant reads	20	157	1934	2281
			number of redundant reads	26	403	10191	34552
			RPM	2	37	897	3041
			coverage of the viral genome (%)	47	30	90	97
	16	16_Cordelia_i	number of contigs	21	0	0	0
			number of non-redundant reads	380	168	351	195
			number of redundant reads	31285	473	791	386
			RPM	2527	37	64	31
			coverage of the viral genome (%)	84	29	40	51

## Sheet: S7
Table S7
Results of identified tandem repeats in the sequences of ALV-1 isolates by Tandem Repeats Finder v. 4.09
ALV-1 isolate	Indices	Period	Sequence, 5'-3'	Copy	Consensus	Percent	Percent	Score	A	C	G	T	Entropy
		Size		Number	Size	Matches	Indels						(0-2)
PA8 NC_040680.1	4555--4621	12	ACCGGAACCUAA	5.6	12	78	0	71	31	37	20	10	1.87
	4556--4621	24	CCGGAACCUAAACCGGAACCUGCU	2.8	24	97	0	123	30	37	21	10	1.87
	4642--4683	21	GGAACCCGCUGUGCCGACCAA	2	21	100	0	84	23	38	28	9	1.86
Reglindis4	4556--4600	12	CCGGAACCUAAA	3.8	12	75	0	54	31	37	20	11	1.87
	4556--4621	24	CCGGAACCUAAACCGGAACCUGCC	2.8	24	85	0	87	27	37	22	12	1.9
Reglindis2	4555--4595	12	ACCGGAACCUAA	3.4	12	86	0	55	31	39	21	7	1.81
Mutsu2	4555--4595	12	ACCGGAACCUAA	3.4	12	86	0	55	31	39	21	7	1.81
332_Topaz_M9	4491--4557	12	ACCGGAACCUAA	5.6	12	78	0	71	31	37	20	10	1.87
	4492--4557	24	CCGGAACCUAAACCGGAACCUGCU	2.8	24	97	0	123	30	37	21	10	1.87

## Sheet: S8
Table S8
Test of leaves from M9 rootstock trees collected before grafting (2020) and scion leaves from 2021 (one year after grafting)
Cultivar	Virus status	2020	2021
		Rootstocks, before grafting	Declined	Scions, 1 year post grafting
Red Boskoop	Virus-free	15	-	9
	ALV-1	32	-	23
	CCGaV	1	-	4
	ALV-1 & CCGaV	2	1	13
Golden Delicious	Virus-free	23	8	2
	ALV-1	27	8	17
	CCGaV	-	-	-
	ALV-1 & CCGaV	-	-	15

[truncated: 1 more sheets: S9]
